# Supplementary material for: Dynamic kinetic resolution of γ,γ-disubstituted indole 2-carboxaldehydes via NHC-Lewis acid cooperative catalysis for the synthesis of tetracyclic ε-lactones
Source: Chem Sci. 2022 Aug 29;13(39):11513–8. doi: 10.1039/d2sc03745a (PMC9555563; doi:10.1039/d2sc03745a)
Supplement: SC-013-D2SC03745A-s002 [file SC-013-D2SC03745A-s002.cif]

# Electronic Supplementary Material (ESI) for Chemical Science.
# This journal is © The Royal Society of Chemistry 2022

####################################################################### 
# 
# This file contains crystal structure data downloaded from the 
# Cambridge Structural Database (CSD) hosted by the Cambridge 
# Crystallographic Data Centre (CCDC).
# 
# Full information about CCDC data access policies and citation 
# guidelines are available at http://www.ccdc.cam.ac.uk/access/V1 
# 
# Audit and citation data items may have been added by the CCDC. 
# Please retain this information to preserve the provenance of 
# this file and to allow appropriate attribution of the data. 
# 
#######################################################################

data_dh_hme_050821
_database_code_depnum_ccdc_archive 'CCDC 2131951'
loop_
_audit_author_name
_audit_author_address
'Dr. Rajesh G. Gonnade'
;CSIR NATIONAL CHEMICAL LABORATORY PUNE INDIA
India
;
_audit_update_record             
;
2022-01-01 deposited with the CCDC.	2022-08-29 downloaded from the CCDC.
;

# start Validation Reply Form
_vrf_PLAT414_dh_hme_050821       
;
PROBLEM: Short Intra D-H..H-X H3A ..H29F 1.71 Ang.
RESPONSE: This alert is due to the proximity of hydroxyl H atom (H3A)
and t-butyl group H-atom (H29F). The OH group is shielded between the
two t-butyl groups and hence the OH group is not involved in any H-bonding
interactions.
;
_vrf_PLAT420_dh_hme_050821       
;
PROBLEM: D-H Bond Without Acceptor O4 --H4A . Please Check
RESPONSE: The non-availability of H-atom acceptor group on the molecule
contributes to this alert. The hydroxy O4-H4A of ethanol solvent molecule 
does not involve in the H-bond formation. However the hydroxy O4-H4A moiety 
is engaged in the formation of O-H...pi hydrogen bond with the pi electron
cloud of the phenyl ring.
;
# end Validation Reply Form

_audit_creation_method           SHELXL-2018/3
_shelx_SHELXL_version_number     2018/3
_chemical_name_systematic        ?
_chemical_name_common            ?
_chemical_melting_point          ?
_chemical_formula_moiety         'C31 H33 N O3, CH3 CH2 OH'
_chemical_formula_sum            'C33 H39 N O4'
_chemical_formula_weight         513.65

loop_
_atom_type_symbol
_atom_type_description
_atom_type_scat_dispersion_real
_atom_type_scat_dispersion_imag
_atom_type_scat_source
C C 0.0181 0.0091 'International Tables Vol C Tables 4.2.6.8 and 6.1.1.4'
H H 0.0000 0.0000 'International Tables Vol C Tables 4.2.6.8 and 6.1.1.4'
N N 0.0311 0.0180 'International Tables Vol C Tables 4.2.6.8 and 6.1.1.4'
O O 0.0492 0.0322 'International Tables Vol C Tables 4.2.6.8 and 6.1.1.4'

_space_group_crystal_system      monoclinic
_space_group_IT_number           4
_space_group_name_H-M_alt        'P 21'
_space_group_name_Hall           'P 2yb'

_shelx_space_group_comment       
;
The symmetry employed for this shelxl refinement is uniquely defined
by the following loop, which should always be used as a source of
symmetry information in preference to the above space-group names.
They are only intended as comments.
;

loop_
_space_group_symop_operation_xyz
'x, y, z'
'-x, y+1/2, -z'

_cell_length_a                   9.2800(10)
_cell_length_b                   17.0143(19)
_cell_length_c                   10.0461(10)
_cell_angle_alpha                90
_cell_angle_beta                 115.351(5)
_cell_angle_gamma                90
_cell_volume                     1433.5(3)
_cell_formula_units_Z            2
_cell_measurement_temperature    100(2)
_cell_measurement_reflns_used    9909
_cell_measurement_theta_min      2.60
_cell_measurement_theta_max      72.20

_exptl_crystal_description       block
_exptl_crystal_colour            colourless
_exptl_crystal_density_meas      ?
_exptl_crystal_density_method    ?
_exptl_crystal_density_diffrn    1.190
_exptl_crystal_F_000             552
_exptl_transmission_factor_min   ?
_exptl_transmission_factor_max   ?
_exptl_crystal_size_max          0.140
_exptl_crystal_size_mid          0.120
_exptl_crystal_size_min          0.050
_exptl_absorpt_coefficient_mu    0.611
_shelx_estimated_absorpt_T_min   0.919
_shelx_estimated_absorpt_T_max   0.970
_exptl_absorpt_correction_type   multi-scan
_exptl_absorpt_correction_T_min  0.6366
_exptl_absorpt_correction_T_max  0.7536
_exptl_absorpt_process_details   'SADABS (BRUKER, 2016)'
_exptl_absorpt_special_details   ?
_diffrn_ambient_temperature      100(2)
_diffrn_radiation_wavelength     1.54178
_diffrn_radiation_type           CuK\a
_diffrn_source                   'micro-focus sealed tube'
_diffrn_radiation_monochromator  'multilayer mirrors'
_diffrn_source_type              'Incoatech I\mS HB'
_diffrn_measurement_device       '\k-geometry diffractometer'
_diffrn_measurement_device_type  'Bruker D8 VENTURE Kappa Duo PHOTON II CPAD'
_diffrn_measurement_method       '\f and \w scans'
_diffrn_detector                 'Photon II CPAD Area Detector'
_diffrn_detector_area_resol_mean 7.39
_diffrn_reflns_number            28158
_diffrn_reflns_av_unetI/netI     0.0422
_diffrn_reflns_av_R_equivalents  0.0482
_diffrn_reflns_limit_h_min       -11
_diffrn_reflns_limit_h_max       11
_diffrn_reflns_limit_k_min       -20
_diffrn_reflns_limit_k_max       21
_diffrn_reflns_limit_l_min       -12
_diffrn_reflns_limit_l_max       12
_diffrn_reflns_theta_min         4.871
_diffrn_reflns_theta_max         72.240
_diffrn_reflns_theta_full        67.679
_diffrn_measured_fraction_theta_max 0.993
_diffrn_measured_fraction_theta_full 0.996
_diffrn_reflns_Laue_measured_fraction_max 0.993
_diffrn_reflns_Laue_measured_fraction_full 0.996
_diffrn_reflns_point_group_measured_fraction_max 0.982
_diffrn_reflns_point_group_measured_fraction_full 0.990
_reflns_number_total             5575
_reflns_number_gt                5497
_reflns_threshold_expression     'I > 2\s(I)'
_reflns_Friedel_coverage         0.911
_reflns_Friedel_fraction_max     0.971
_reflns_Friedel_fraction_full    0.984

_reflns_special_details          
;
 Reflections were merged by SHELXL according to the crystal
 class for the calculation of statistics and refinement.
 
 _reflns_Friedel_fraction is defined as the number of unique
 Friedel pairs measured divided by the number that would be
 possible theoretically, ignoring centric projections and
 systematic absences. Completness statistics refer to single and
 composite reflections containing twin component 1 only.
;

_computing_data_collection       'APEX3 (Bruker, 2016)'
_computing_cell_refinement       'SAINT (Bruker, 2016)'
_computing_data_reduction        'SAINT (Bruker, 2016)'
_computing_structure_solution    'SHELXS-97 (Sheldrick 2008)'
_computing_structure_refinement  'SHELXL-2014/7 (Sheldrick, 2014)'
_computing_molecular_graphics    'Bruker SHELXTL'
_computing_publication_material  'Bruker SHELXTL'
_refine_special_details          
;
 Refined as a 2-component inversion twin.
;
_refine_ls_structure_factor_coef Fsqd
_refine_ls_matrix_type           full
_refine_ls_weighting_scheme      calc
_refine_ls_weighting_details     
'w=1/[\s^2^(Fo^2^)+(0.0408P)^2^+0.6926P] where P=(Fo^2^+2Fc^2^)/3'
_atom_sites_solution_primary     ?
_atom_sites_solution_secondary   ?
_atom_sites_solution_hydrogens   mixed
_refine_ls_hydrogen_treatment    mixed
_refine_ls_extinction_method     'SHELXL-2018/3 (Sheldrick 2018)'
_refine_ls_extinction_coef       0.0121(15)
_refine_ls_extinction_expression Fc^*^=kFc[1+0.001xFc^2^\l^3^/sin(2\q)]^-1/4^
_refine_ls_abs_structure_details 
;
 Refined as an inversion twin.
;
_refine_ls_abs_structure_Flack   0.1(3)
_chemical_absolute_configuration ad
_refine_ls_number_reflns         5575
_refine_ls_number_parameters     357
_refine_ls_number_restraints     1
_refine_ls_R_factor_all          0.0438
_refine_ls_R_factor_gt           0.0433
_refine_ls_wR_factor_ref         0.1073
_refine_ls_wR_factor_gt          0.1068
_refine_ls_goodness_of_fit_ref   1.066
_refine_ls_restrained_S_all      1.066
_refine_ls_shift/su_max          0.000
_refine_ls_shift/su_mean         0.000

loop_
_atom_site_label
_atom_site_type_symbol
_atom_site_fract_x
_atom_site_fract_y
_atom_site_fract_z
_atom_site_U_iso_or_equiv
_atom_site_adp_type
_atom_site_occupancy
_atom_site_site_symmetry_order
_atom_site_calc_flag
_atom_site_refinement_flags_posn
_atom_site_refinement_flags_adp
_atom_site_refinement_flags_occupancy
_atom_site_disorder_assembly
_atom_site_disorder_group
O1 O 0.7816(2) 0.39864(13) 0.2864(2) 0.0310(5) Uani 1 1 d . . . . .
O2 O 0.9906(4) 0.33747(19) 0.2830(3) 0.0597(9) Uani 1 1 d . . . . .
O3 O 0.9869(3) 0.76357(15) 0.4616(3) 0.0448(6) Uani 1 1 d . . . . .
H3A H 0.927952 0.802666 0.451764 0.067 Uiso 1 1 d R U . . .
N1 N 0.9014(3) 0.37499(13) -0.0136(2) 0.0212(5) Uani 1 1 d . . . . .
H1A H 0.967366 0.334765 0.011952 0.025 Uiso 1 1 d R U . . .
C1 C 0.6454(3) 0.52412(15) 0.0514(3) 0.0179(5) Uani 1 1 d . . . . .
H1 H 0.565571 0.551945 -0.037129 0.021 Uiso 1 1 calc R U . . .
C2 C 0.5505(3) 0.47544(15) 0.1132(3) 0.0205(5) Uani 1 1 d . . . . .
C3 C 0.3873(3) 0.49010(17) 0.0655(3) 0.0252(6) Uani 1 1 d . . . . .
H3 H 0.338025 0.529966 -0.005899 0.030 Uiso 1 1 calc R U . . .
C4 C 0.2958(4) 0.44826(19) 0.1193(3) 0.0321(6) Uani 1 1 d . . . . .
H4 H 0.185518 0.459634 0.085365 0.038 Uiso 1 1 calc R U . . .
C5 C 0.3657(4) 0.38970(19) 0.2228(4) 0.0373(7) Uani 1 1 d . . . . .
H5 H 0.303409 0.360739 0.259996 0.045 Uiso 1 1 calc R U . . .
C6 C 0.5268(4) 0.37336(19) 0.2721(3) 0.0350(7) Uani 1 1 d . . . . .
H6 H 0.575198 0.333147 0.342907 0.042 Uiso 1 1 calc R U . . .
C7 C 0.6168(3) 0.41629(17) 0.2170(3) 0.0261(6) Uani 1 1 d . . . . .
C8 C 0.8733(4) 0.37792(19) 0.2162(3) 0.0327(7) Uani 1 1 d . . . . .
C9 C 0.8325(3) 0.40830(16) 0.0703(3) 0.0212(5) Uani 1 1 d . . . . .
C10 C 0.7392(3) 0.47167(14) -0.0027(3) 0.0171(5) Uani 1 1 d . . . . .
C11 C 0.7481(3) 0.47666(14) -0.1409(2) 0.0155(5) Uani 1 1 d . . . . .
C12 C 0.8496(3) 0.41528(14) -0.1431(3) 0.0180(5) Uani 1 1 d . . . . .
C13 C 0.8844(3) 0.40253(16) -0.2638(3) 0.0212(5) Uani 1 1 d . . . . .
H13 H 0.951663 0.360664 -0.264787 0.025 Uiso 1 1 calc R U . . .
C14 C 0.8172(3) 0.45305(17) -0.3805(3) 0.0256(6) Uani 1 1 d . . . . .
H14 H 0.840609 0.446205 -0.463049 0.031 Uiso 1 1 calc R U . . .
C15 C 0.7137(3) 0.51542(16) -0.3831(3) 0.0234(5) Uani 1 1 d . . . . .
C16 C 0.6786(3) 0.52650(15) -0.2645(3) 0.0195(5) Uani 1 1 d . . . . .
H16 H 0.608164 0.567330 -0.265868 0.023 Uiso 1 1 calc R U . . .
C17 C 0.6443(4) 0.5672(2) -0.5168(3) 0.0357(7) Uani 1 1 d . . . . .
H17D H 0.597534 0.614098 -0.494151 0.054 Uiso 1 1 calc R U . . .
H17E H 0.561398 0.538361 -0.597959 0.054 Uiso 1 1 calc R U . . .
H17F H 0.728541 0.583022 -0.545514 0.054 Uiso 1 1 calc R U . . .
C18 C 0.7414(3) 0.58831(15) 0.1611(3) 0.0184(5) Uani 1 1 d . . . . .
C19 C 0.9010(3) 0.57954(16) 0.2582(3) 0.0210(5) Uani 1 1 d . . . . .
H19 H 0.955814 0.533365 0.252863 0.025 Uiso 1 1 calc R U . . .
C20 C 0.9833(3) 0.63666(17) 0.3636(3) 0.0244(6) Uani 1 1 d . . . . .
C21 C 0.9000(3) 0.70545(16) 0.3663(3) 0.0237(6) Uani 1 1 d . . . . .
C22 C 0.7375(3) 0.71608(16) 0.2709(3) 0.0211(5) Uani 1 1 d . . . . .
C23 C 0.6634(3) 0.65602(15) 0.1698(3) 0.0188(5) Uani 1 1 d . . . . .
H23 H 0.554104 0.661957 0.103816 0.023 Uiso 1 1 calc R U . . .
C24 C 1.1588(3) 0.6227(2) 0.4732(3) 0.0328(7) Uani 1 1 d . . . . .
C25 C 1.2196(4) 0.5421(2) 0.4503(4) 0.0388(8) Uani 1 1 d . . . . .
H25D H 1.329533 0.534501 0.524369 0.058 Uiso 1 1 calc R U . . .
H25E H 1.216471 0.539758 0.351633 0.058 Uiso 1 1 calc R U . . .
H25F H 1.151688 0.500609 0.460380 0.058 Uiso 1 1 calc R U . . .
C26 C 1.2669(4) 0.6858(2) 0.4543(4) 0.0421(8) Uani 1 1 d . . . . .
H26D H 1.377092 0.677311 0.526977 0.063 Uiso 1 1 calc R U . . .
H26E H 1.231227 0.737955 0.469074 0.063 Uiso 1 1 calc R U . . .
H26F H 1.261342 0.682459 0.354850 0.063 Uiso 1 1 calc R U . . .
C27 C 1.1731(4) 0.6234(3) 0.6316(3) 0.0491(9) Uani 1 1 d . . . . .
H27D H 1.283012 0.610999 0.700729 0.074 Uiso 1 1 calc R U . . .
H27E H 1.100797 0.584008 0.640866 0.074 Uiso 1 1 calc R U . . .
H27F H 1.144536 0.675532 0.654199 0.074 Uiso 1 1 calc R U . . .
C28 C 0.6426(3) 0.78953(16) 0.2761(3) 0.0247(6) Uani 1 1 d . . . . .
C29 C 0.7160(5) 0.86463(18) 0.2461(5) 0.0422(8) Uani 1 1 d . . . . .
H29D H 0.648648 0.909820 0.241668 0.063 Uiso 1 1 calc R U . . .
H29E H 0.723386 0.859422 0.152071 0.063 Uiso 1 1 calc R U . . .
H29F H 0.822900 0.872507 0.325534 0.063 Uiso 1 1 calc R U . . .
C30 C 0.6341(3) 0.79609(19) 0.4252(3) 0.0301(6) Uani 1 1 d . . . . .
H30D H 0.572654 0.842902 0.425376 0.045 Uiso 1 1 calc R U . . .
H30E H 0.742199 0.800308 0.504274 0.045 Uiso 1 1 calc R U . . .
H30F H 0.581976 0.749220 0.440971 0.045 Uiso 1 1 calc R U . . .
C31 C 0.4698(4) 0.78558(18) 0.1593(3) 0.0345(7) Uani 1 1 d . . . . .
H31A H 0.411914 0.832217 0.167192 0.052 Uiso 1 1 calc R U . . .
H31B H 0.418733 0.738267 0.174947 0.052 Uiso 1 1 calc R U . . .
H31C H 0.467975 0.783717 0.061152 0.052 Uiso 1 1 calc R U . . .
O4 O 1.0789(3) 0.24260(15) -0.0208(3) 0.0480(7) Uani 1 1 d . . . . .
H4A H 1.090(7) 0.223(4) -0.090(6) 0.078(17) Uiso 1 1 d . . . . .
C32 C 1.1025(5) 0.1825(2) 0.0834(4) 0.0491(9) Uani 1 1 d . . . . .
H32A H 1.131925 0.206275 0.181516 0.059 Uiso 1 1 calc R U . . .
H32B H 1.191786 0.148487 0.089717 0.059 Uiso 1 1 calc R U . . .
C33 C 0.9565(5) 0.1337(3) 0.0430(5) 0.0567(10) Uani 1 1 d . . . . .
H33A H 0.980795 0.088762 0.110281 0.085 Uiso 1 1 calc R U . . .
H33B H 0.920544 0.114588 -0.058232 0.085 Uiso 1 1 calc R U . . .
H33C H 0.872272 0.165481 0.050438 0.085 Uiso 1 1 calc R U . . .

loop_
_atom_site_aniso_label
_atom_site_aniso_U_11
_atom_site_aniso_U_22
_atom_site_aniso_U_33
_atom_site_aniso_U_23
_atom_site_aniso_U_13
_atom_site_aniso_U_12
O1 0.0384(11) 0.0388(12) 0.0222(9) 0.0108(8) 0.0189(8) 0.0157(9)
O2 0.0687(17) 0.085(2) 0.0403(14) 0.0409(14) 0.0374(13) 0.0540(16)
O3 0.0354(12) 0.0573(16) 0.0435(13) -0.0342(12) 0.0187(11) -0.0153(11)
N1 0.0263(11) 0.0192(10) 0.0210(10) 0.0041(8) 0.0129(9) 0.0070(9)
C1 0.0207(12) 0.0210(12) 0.0130(10) 0.0019(9) 0.0082(9) 0.0032(10)
C2 0.0278(13) 0.0215(12) 0.0165(11) -0.0026(9) 0.0135(10) 0.0013(10)
C3 0.0270(13) 0.0298(14) 0.0217(12) -0.0030(11) 0.0132(11) -0.0014(11)
C4 0.0335(15) 0.0383(16) 0.0325(15) -0.0050(12) 0.0219(13) -0.0060(13)
C5 0.0497(18) 0.0378(18) 0.0390(16) 0.0005(13) 0.0331(15) -0.0091(14)
C6 0.0553(19) 0.0301(15) 0.0308(15) 0.0048(12) 0.0291(14) 0.0020(14)
C7 0.0353(14) 0.0277(14) 0.0209(12) 0.0013(11) 0.0172(11) 0.0047(11)
C8 0.0419(17) 0.0378(16) 0.0265(14) 0.0122(12) 0.0223(13) 0.0172(13)
C9 0.0243(12) 0.0219(12) 0.0194(11) 0.0031(10) 0.0111(10) 0.0042(10)
C10 0.0210(11) 0.0171(11) 0.0150(11) -0.0006(9) 0.0096(9) -0.0011(9)
C11 0.0165(10) 0.0158(11) 0.0157(11) -0.0017(9) 0.0083(9) -0.0025(9)
C12 0.0189(11) 0.0179(12) 0.0178(11) -0.0016(9) 0.0084(9) -0.0030(9)
C13 0.0205(11) 0.0250(13) 0.0217(12) -0.0031(10) 0.0124(10) 0.0011(10)
C14 0.0284(13) 0.0356(15) 0.0183(12) -0.0016(10) 0.0151(11) 0.0003(11)
C15 0.0231(12) 0.0300(15) 0.0198(12) 0.0044(10) 0.0118(10) 0.0007(11)
C16 0.0207(11) 0.0202(12) 0.0188(11) 0.0013(10) 0.0096(10) 0.0001(10)
C17 0.0431(17) 0.0478(18) 0.0244(14) 0.0133(13) 0.0221(13) 0.0135(15)
C18 0.0228(12) 0.0219(12) 0.0151(11) 0.0005(9) 0.0125(10) 0.0013(10)
C19 0.0215(12) 0.0258(13) 0.0174(11) -0.0005(10) 0.0100(10) 0.0041(10)
C20 0.0234(13) 0.0332(15) 0.0180(12) -0.0031(10) 0.0104(10) -0.0008(11)
C21 0.0265(13) 0.0297(14) 0.0185(12) -0.0082(10) 0.0132(10) -0.0054(11)
C22 0.0264(13) 0.0226(12) 0.0189(11) -0.0021(10) 0.0140(10) -0.0007(10)
C23 0.0206(12) 0.0216(12) 0.0165(11) 0.0005(9) 0.0103(10) 0.0012(9)
C24 0.0246(14) 0.0455(18) 0.0224(13) -0.0059(12) 0.0044(11) 0.0018(12)
C25 0.0240(14) 0.051(2) 0.0337(16) -0.0014(14) 0.0049(12) 0.0091(13)
C26 0.0219(14) 0.050(2) 0.049(2) -0.0120(16) 0.0106(13) -0.0032(13)
C27 0.0382(18) 0.073(3) 0.0236(15) -0.0062(16) 0.0016(14) 0.0102(18)
C28 0.0299(14) 0.0202(13) 0.0289(14) -0.0038(10) 0.0174(12) 0.0001(11)
C29 0.056(2) 0.0231(15) 0.069(2) -0.0029(14) 0.0465(19) -0.0002(14)
C30 0.0285(14) 0.0354(15) 0.0313(15) -0.0085(12) 0.0175(12) 0.0028(12)
C31 0.0369(16) 0.0294(15) 0.0333(15) -0.0049(12) 0.0113(13) 0.0138(13)
O4 0.0702(18) 0.0374(13) 0.0541(15) 0.0155(11) 0.0434(15) 0.0261(12)
C32 0.059(2) 0.0372(18) 0.053(2) 0.0132(16) 0.0256(19) 0.0161(17)
C33 0.048(2) 0.062(3) 0.060(2) 0.012(2) 0.0238(19) 0.0094(19)

_geom_special_details            
;
 All esds (except the esd in the dihedral angle between two l.s. planes)
 are estimated using the full covariance matrix.  The cell esds are taken
 into account individually in the estimation of esds in distances, angles
 and torsion angles; correlations between esds in cell parameters are only
 used when they are defined by crystal symmetry.  An approximate (isotropic)
 treatment of cell esds is used for estimating esds involving l.s. planes.
;

loop_
_geom_bond_atom_site_label_1
_geom_bond_atom_site_label_2
_geom_bond_distance
_geom_bond_site_symmetry_2
_geom_bond_publ_flag
O1 C8 1.364(3) . ?
O1 C7 1.415(3) . ?
O2 C8 1.218(4) . ?
O3 C21 1.373(3) . ?
O3 H3A 0.8395 . ?
N1 C12 1.363(3) . ?
N1 C9 1.379(3) . ?
N1 H1A 0.8801 . ?
C1 C10 1.501(3) . ?
C1 C2 1.521(3) . ?
C1 C18 1.536(3) . ?
C1 H1 1.0000 . ?
C2 C7 1.389(4) . ?
C2 C3 1.402(4) . ?
C3 C4 1.383(4) . ?
C3 H3 0.9500 . ?
C4 C5 1.385(5) . ?
C4 H4 0.9500 . ?
C5 C6 1.386(5) . ?
C5 H5 0.9500 . ?
C6 C7 1.391(4) . ?
C6 H6 0.9500 . ?
C8 C9 1.444(4) . ?
C9 C10 1.381(4) . ?
C10 C11 1.429(3) . ?
C11 C16 1.411(3) . ?
C11 C12 1.412(3) . ?
C12 C13 1.399(3) . ?
C13 C14 1.370(4) . ?
C13 H13 0.9500 . ?
C14 C15 1.424(4) . ?
C14 H14 0.9500 . ?
C15 C16 1.376(3) . ?
C15 C17 1.501(4) . ?
C16 H16 0.9500 . ?
C17 H17D 0.9800 . ?
C17 H17E 0.9800 . ?
C17 H17F 0.9800 . ?
C18 C23 1.383(4) . ?
C18 C19 1.389(4) . ?
C19 C20 1.399(4) . ?
C19 H19 0.9500 . ?
C20 C21 1.409(4) . ?
C20 C24 1.544(4) . ?
C21 C22 1.410(4) . ?
C22 C23 1.396(4) . ?
C22 C28 1.542(4) . ?
C23 H23 0.9500 . ?
C24 C26 1.535(5) . ?
C24 C25 1.538(5) . ?
C24 C27 1.540(4) . ?
C25 H25D 0.9800 . ?
C25 H25E 0.9800 . ?
C25 H25F 0.9800 . ?
C26 H26D 0.9800 . ?
C26 H26E 0.9800 . ?
C26 H26F 0.9800 . ?
C27 H27D 0.9800 . ?
C27 H27E 0.9800 . ?
C27 H27F 0.9800 . ?
C28 C31 1.530(4) . ?
C28 C29 1.537(4) . ?
C28 C30 1.538(4) . ?
C29 H29D 0.9800 . ?
C29 H29E 0.9800 . ?
C29 H29F 0.9800 . ?
C30 H30D 0.9800 . ?
C30 H30E 0.9800 . ?
C30 H30F 0.9800 . ?
C31 H31A 0.9800 . ?
C31 H31B 0.9800 . ?
C31 H31C 0.9800 . ?
O4 C32 1.412(4) . ?
O4 H4A 0.82(6) . ?
C32 C33 1.489(6) . ?
C32 H32A 0.9900 . ?
C32 H32B 0.9900 . ?
C33 H33A 0.9800 . ?
C33 H33B 0.9800 . ?
C33 H33C 0.9800 . ?

loop_
_geom_angle_atom_site_label_1
_geom_angle_atom_site_label_2
_geom_angle_atom_site_label_3
_geom_angle
_geom_angle_site_symmetry_1
_geom_angle_site_symmetry_3
_geom_angle_publ_flag
C8 O1 C7 125.6(2) . . ?
C21 O3 H3A 109.3 . . ?
C12 N1 C9 108.1(2) . . ?
C12 N1 H1A 125.9 . . ?
C9 N1 H1A 126.0 . . ?
C10 C1 C2 110.5(2) . . ?
C10 C1 C18 115.7(2) . . ?
C2 C1 C18 110.72(19) . . ?
C10 C1 H1 106.4 . . ?
C2 C1 H1 106.4 . . ?
C18 C1 H1 106.4 . . ?
C7 C2 C3 116.9(2) . . ?
C7 C2 C1 123.6(2) . . ?
C3 C2 C1 119.6(2) . . ?
C4 C3 C2 121.9(3) . . ?
C4 C3 H3 119.0 . . ?
C2 C3 H3 119.0 . . ?
C3 C4 C5 119.7(3) . . ?
C3 C4 H4 120.2 . . ?
C5 C4 H4 120.2 . . ?
C4 C5 C6 120.0(3) . . ?
C4 C5 H5 120.0 . . ?
C6 C5 H5 120.0 . . ?
C5 C6 C7 119.5(3) . . ?
C5 C6 H6 120.3 . . ?
C7 C6 H6 120.3 . . ?
C2 C7 C6 122.0(3) . . ?
C2 C7 O1 124.2(2) . . ?
C6 C7 O1 113.5(2) . . ?
O2 C8 O1 118.0(3) . . ?
O2 C8 C9 123.1(3) . . ?
O1 C8 C9 118.8(2) . . ?
N1 C9 C10 110.2(2) . . ?
N1 C9 C8 119.0(2) . . ?
C10 C9 C8 130.6(2) . . ?
C9 C10 C11 106.1(2) . . ?
C9 C10 C1 126.9(2) . . ?
C11 C10 C1 126.9(2) . . ?
C16 C11 C12 119.2(2) . . ?
C16 C11 C10 134.1(2) . . ?
C12 C11 C10 106.7(2) . . ?
N1 C12 C13 129.1(2) . . ?
N1 C12 C11 108.8(2) . . ?
C13 C12 C11 122.1(2) . . ?
C14 C13 C12 117.1(2) . . ?
C14 C13 H13 121.5 . . ?
C12 C13 H13 121.5 . . ?
C13 C14 C15 122.7(2) . . ?
C13 C14 H14 118.7 . . ?
C15 C14 H14 118.7 . . ?
C16 C15 C14 119.6(2) . . ?
C16 C15 C17 121.6(2) . . ?
C14 C15 C17 118.8(2) . . ?
C15 C16 C11 119.4(2) . . ?
C15 C16 H16 120.3 . . ?
C11 C16 H16 120.3 . . ?
C15 C17 H17D 109.5 . . ?
C15 C17 H17E 109.5 . . ?
H17D C17 H17E 109.5 . . ?
C15 C17 H17F 109.5 . . ?
H17D C17 H17F 109.5 . . ?
H17E C17 H17F 109.5 . . ?
C23 C18 C19 118.3(2) . . ?
C23 C18 C1 118.6(2) . . ?
C19 C18 C1 122.9(2) . . ?
C18 C19 C20 122.0(2) . . ?
C18 C19 H19 119.0 . . ?
C20 C19 H19 119.0 . . ?
C19 C20 C21 117.7(2) . . ?
C19 C20 C24 120.0(2) . . ?
C21 C20 C24 122.2(2) . . ?
O3 C21 C20 116.6(2) . . ?
O3 C21 C22 121.3(2) . . ?
C20 C21 C22 122.0(2) . . ?
C23 C22 C21 116.8(2) . . ?
C23 C22 C28 120.5(2) . . ?
C21 C22 C28 122.8(2) . . ?
C18 C23 C22 123.2(2) . . ?
C18 C23 H23 118.4 . . ?
C22 C23 H23 118.4 . . ?
C26 C24 C25 107.7(3) . . ?
C26 C24 C27 110.6(3) . . ?
C25 C24 C27 106.6(3) . . ?
C26 C24 C20 110.5(3) . . ?
C25 C24 C20 111.9(2) . . ?
C27 C24 C20 109.5(2) . . ?
C24 C25 H25D 109.5 . . ?
C24 C25 H25E 109.5 . . ?
H25D C25 H25E 109.5 . . ?
C24 C25 H25F 109.5 . . ?
H25D C25 H25F 109.5 . . ?
H25E C25 H25F 109.5 . . ?
C24 C26 H26D 109.5 . . ?
C24 C26 H26E 109.5 . . ?
H26D C26 H26E 109.5 . . ?
C24 C26 H26F 109.5 . . ?
H26D C26 H26F 109.5 . . ?
H26E C26 H26F 109.5 . . ?
C24 C27 H27D 109.5 . . ?
C24 C27 H27E 109.5 . . ?
H27D C27 H27E 109.5 . . ?
C24 C27 H27F 109.5 . . ?
H27D C27 H27F 109.5 . . ?
H27E C27 H27F 109.5 . . ?
C31 C28 C29 107.1(3) . . ?
C31 C28 C30 106.0(2) . . ?
C29 C28 C30 110.0(2) . . ?
C31 C28 C22 111.4(2) . . ?
C29 C28 C22 111.1(2) . . ?
C30 C28 C22 111.1(2) . . ?
C28 C29 H29D 109.5 . . ?
C28 C29 H29E 109.5 . . ?
H29D C29 H29E 109.5 . . ?
C28 C29 H29F 109.5 . . ?
H29D C29 H29F 109.5 . . ?
H29E C29 H29F 109.5 . . ?
C28 C30 H30D 109.5 . . ?
C28 C30 H30E 109.5 . . ?
H30D C30 H30E 109.5 . . ?
C28 C30 H30F 109.5 . . ?
H30D C30 H30F 109.5 . . ?
H30E C30 H30F 109.5 . . ?
C28 C31 H31A 109.5 . . ?
C28 C31 H31B 109.5 . . ?
H31A C31 H31B 109.5 . . ?
C28 C31 H31C 109.5 . . ?
H31A C31 H31C 109.5 . . ?
H31B C31 H31C 109.5 . . ?
C32 O4 H4A 108(4) . . ?
O4 C32 C33 111.6(3) . . ?
O4 C32 H32A 109.3 . . ?
C33 C32 H32A 109.3 . . ?
O4 C32 H32B 109.3 . . ?
C33 C32 H32B 109.3 . . ?
H32A C32 H32B 108.0 . . ?
C32 C33 H33A 109.5 . . ?
C32 C33 H33B 109.5 . . ?
H33A C33 H33B 109.5 . . ?
C32 C33 H33C 109.5 . . ?
H33A C33 H33C 109.5 . . ?
H33B C33 H33C 109.5 . . ?

loop_
_geom_torsion_atom_site_label_1
_geom_torsion_atom_site_label_2
_geom_torsion_atom_site_label_3
_geom_torsion_atom_site_label_4
_geom_torsion
_geom_torsion_site_symmetry_1
_geom_torsion_site_symmetry_2
_geom_torsion_site_symmetry_3
_geom_torsion_site_symmetry_4
_geom_torsion_publ_flag
C10 C1 C2 C7 51.0(3) . . . . ?
C18 C1 C2 C7 -78.6(3) . . . . ?
C10 C1 C2 C3 -129.5(2) . . . . ?
C18 C1 C2 C3 100.9(3) . . . . ?
C7 C2 C3 C4 0.3(4) . . . . ?
C1 C2 C3 C4 -179.2(2) . . . . ?
C2 C3 C4 C5 -0.3(4) . . . . ?
C3 C4 C5 C6 0.1(5) . . . . ?
C4 C5 C6 C7 0.2(5) . . . . ?
C3 C2 C7 C6 -0.1(4) . . . . ?
C1 C2 C7 C6 179.4(3) . . . . ?
C3 C2 C7 O1 -174.1(2) . . . . ?
C1 C2 C7 O1 5.4(4) . . . . ?
C5 C6 C7 C2 -0.1(4) . . . . ?
C5 C6 C7 O1 174.5(3) . . . . ?
C8 O1 C7 C2 -58.2(4) . . . . ?
C8 O1 C7 C6 127.3(3) . . . . ?
C7 O1 C8 O2 -153.2(3) . . . . ?
C7 O1 C8 C9 30.2(4) . . . . ?
C12 N1 C9 C10 -1.7(3) . . . . ?
C12 N1 C9 C8 -177.7(3) . . . . ?
O2 C8 C9 N1 17.5(5) . . . . ?
O1 C8 C9 N1 -166.1(3) . . . . ?
O2 C8 C9 C10 -157.6(4) . . . . ?
O1 C8 C9 C10 18.8(5) . . . . ?
N1 C9 C10 C11 1.3(3) . . . . ?
C8 C9 C10 C11 176.7(3) . . . . ?
N1 C9 C10 C1 -179.4(2) . . . . ?
C8 C9 C10 C1 -4.0(5) . . . . ?
C2 C1 C10 C9 -46.9(3) . . . . ?
C18 C1 C10 C9 79.9(3) . . . . ?
C2 C1 C10 C11 132.2(2) . . . . ?
C18 C1 C10 C11 -101.0(3) . . . . ?
C9 C10 C11 C16 178.4(3) . . . . ?
C1 C10 C11 C16 -0.8(4) . . . . ?
C9 C10 C11 C12 -0.6(3) . . . . ?
C1 C10 C11 C12 -179.8(2) . . . . ?
C9 N1 C12 C13 -178.8(3) . . . . ?
C9 N1 C12 C11 1.3(3) . . . . ?
C16 C11 C12 N1 -179.6(2) . . . . ?
C10 C11 C12 N1 -0.4(3) . . . . ?
C16 C11 C12 C13 0.5(3) . . . . ?
C10 C11 C12 C13 179.6(2) . . . . ?
N1 C12 C13 C14 -179.1(2) . . . . ?
C11 C12 C13 C14 0.8(4) . . . . ?
C12 C13 C14 C15 -1.1(4) . . . . ?
C13 C14 C15 C16 0.2(4) . . . . ?
C13 C14 C15 C17 -179.3(3) . . . . ?
C14 C15 C16 C11 1.1(4) . . . . ?
C17 C15 C16 C11 -179.4(3) . . . . ?
C12 C11 C16 C15 -1.4(4) . . . . ?
C10 C11 C16 C15 179.7(3) . . . . ?
C10 C1 C18 C23 153.9(2) . . . . ?
C2 C1 C18 C23 -79.3(3) . . . . ?
C10 C1 C18 C19 -30.0(3) . . . . ?
C2 C1 C18 C19 96.7(3) . . . . ?
C23 C18 C19 C20 0.3(4) . . . . ?
C1 C18 C19 C20 -175.8(2) . . . . ?
C18 C19 C20 C21 -1.6(4) . . . . ?
C18 C19 C20 C24 177.5(2) . . . . ?
C19 C20 C21 O3 -174.4(2) . . . . ?
C24 C20 C21 O3 6.4(4) . . . . ?
C19 C20 C21 C22 2.5(4) . . . . ?
C24 C20 C21 C22 -176.7(2) . . . . ?
O3 C21 C22 C23 174.8(2) . . . . ?
C20 C21 C22 C23 -1.9(4) . . . . ?
O3 C21 C22 C28 -5.6(4) . . . . ?
C20 C21 C22 C28 177.7(2) . . . . ?
C19 C18 C23 C22 0.3(4) . . . . ?
C1 C18 C23 C22 176.6(2) . . . . ?
C21 C22 C23 C18 0.5(4) . . . . ?
C28 C22 C23 C18 -179.1(2) . . . . ?
C19 C20 C24 C26 118.9(3) . . . . ?
C21 C20 C24 C26 -62.0(3) . . . . ?
C19 C20 C24 C25 -1.1(4) . . . . ?
C21 C20 C24 C25 178.0(3) . . . . ?
C19 C20 C24 C27 -119.1(3) . . . . ?
C21 C20 C24 C27 60.0(4) . . . . ?
C23 C22 C28 C31 -1.0(3) . . . . ?
C21 C22 C28 C31 179.5(3) . . . . ?
C23 C22 C28 C29 -120.2(3) . . . . ?
C21 C22 C28 C29 60.2(3) . . . . ?
C23 C22 C28 C30 117.0(3) . . . . ?
C21 C22 C28 C30 -62.6(3) . . . . ?

loop_
_geom_hbond_atom_site_label_D
_geom_hbond_atom_site_label_H
_geom_hbond_atom_site_label_A
_geom_hbond_distance_DH
_geom_hbond_distance_HA
_geom_hbond_distance_DA
_geom_hbond_angle_DHA
_geom_hbond_site_symmetry_A
_geom_hbond_publ_flag
N1 H1A O4 0.88 1.98 2.810(3) 156.1 . yes

_refine_diff_density_max         0.478
_refine_diff_density_min         -0.460
_refine_diff_density_rms         0.047

_shelx_res_file                  
;
TITL cu_DH_HME_P 2121_0m    R = 0.07  New: P21
    cu_dh_hme_050821_0m_pl.res
    created by SHELXL-2018/3 at 15:38:46 on 20-Aug-2021
CELL  1.54178    9.2800   17.0143   10.0461    90.000   115.351    90.000
ZERR        2    0.0010    0.0019    0.0010     0.000     0.005     0.000
LATT  -1
SYMM             - X ,    0.50000 + Y ,            - Z
SFAC  C  H  N  O
UNIT 66 78 2 8
LIST 4 ! automatically inserted. Change 6 to 4 for CHECKCIF!!
TEMP  -173
OMIT 3   3   0
OMIT 1   2   0
OMIT -2   7   1
OMIT -1   3   1
OMIT 3   2   1
OMIT 1   0   0
OMIT 0   4   0
L.S. 30
FMAP 2
HTAB N1 O4
PLAN -20
ACTA
HTAB
BOND $H
CONF
SIZE 0.14 0.12 0.05
TWIN
WGHT    0.040800    0.692600
EXTI    0.012132
BASF   0.12482
FVAR       1.17148
MOLE 1
O1    4    0.781638    0.398636    0.286427    11.00000    0.03835    0.03878 =
         0.02218    0.01081    0.01894    0.01567
O2    4    0.990599    0.337465    0.283032    11.00000    0.06875    0.08470 =
         0.04030    0.04091    0.03743    0.05402
O3    4    0.986862    0.763569    0.461614    11.00000    0.03543    0.05726 =
         0.04351   -0.03420    0.01874   -0.01528
AFIX   3
H3A   2    0.927952    0.802666    0.451764    11.00000   -1.50000
AFIX   0
N1    3    0.901376    0.374985   -0.013608    11.00000    0.02633    0.01915 =
         0.02097    0.00406    0.01294    0.00704
AFIX   3
H1A   2    0.967366    0.334765    0.011952    11.00000   -1.20000
AFIX   0
C1    1    0.645398    0.524116    0.051420    11.00000    0.02066    0.02104 =
         0.01299    0.00190    0.00818    0.00321
AFIX  13
H1    2    0.565571    0.551945   -0.037129    11.00000   -1.20000
AFIX   0
C2    1    0.550492    0.475436    0.113157    11.00000    0.02776    0.02155 =
         0.01648   -0.00259    0.01351    0.00131
C3    1    0.387268    0.490100    0.065480    11.00000    0.02701    0.02981 =
         0.02166   -0.00297    0.01323   -0.00137
AFIX  43
H3    2    0.338025    0.529966   -0.005899    11.00000   -1.20000
AFIX   0
C4    1    0.295809    0.448260    0.119265    11.00000    0.03348    0.03826 =
         0.03254   -0.00499    0.02186   -0.00595
AFIX  43
H4    2    0.185518    0.459634    0.085365    11.00000   -1.20000
AFIX   0
C5    1    0.365747    0.389701    0.222778    11.00000    0.04973    0.03780 =
         0.03903    0.00046    0.03309   -0.00908
AFIX  43
H5    2    0.303409    0.360739    0.259996    11.00000   -1.20000
AFIX   0
C6    1    0.526766    0.373356    0.272077    11.00000    0.05534    0.03007 =
         0.03080    0.00481    0.02914    0.00197
AFIX  43
H6    2    0.575198    0.333147    0.342907    11.00000   -1.20000
AFIX   0
C7    1    0.616847    0.416293    0.217013    11.00000    0.03525    0.02771 =
         0.02087    0.00125    0.01723    0.00469
C8    1    0.873328    0.377924    0.216198    11.00000    0.04192    0.03778 =
         0.02652    0.01219    0.02225    0.01717
C9    1    0.832465    0.408299    0.070273    11.00000    0.02425    0.02191 =
         0.01940    0.00308    0.01110    0.00415
C10   1    0.739165    0.471671   -0.002687    11.00000    0.02098    0.01713 =
         0.01503   -0.00055    0.00959   -0.00113
C11   1    0.748143    0.476663   -0.140900    11.00000    0.01654    0.01577 =
         0.01570   -0.00165    0.00834   -0.00249
C12   1    0.849554    0.415277   -0.143082    11.00000    0.01889    0.01794 =
         0.01777   -0.00162    0.00839   -0.00299
C13   1    0.884380    0.402525   -0.263808    11.00000    0.02045    0.02501 =
         0.02169   -0.00315    0.01245    0.00107
AFIX  43
H13   2    0.951663    0.360664   -0.264787    11.00000   -1.20000
AFIX   0
C14   1    0.817197    0.453051   -0.380515    11.00000    0.02841    0.03556 =
         0.01825   -0.00164    0.01513    0.00031
AFIX  43
H14   2    0.840609    0.446205   -0.463049    11.00000   -1.20000
AFIX   0
C15   1    0.713697    0.515417   -0.383144    11.00000    0.02307    0.03004 =
         0.01980    0.00444    0.01175    0.00072
C16   1    0.678592    0.526497   -0.264533    11.00000    0.02067    0.02018 =
         0.01877    0.00130    0.00962    0.00009
AFIX  43
H16   2    0.608164    0.567330   -0.265868    11.00000   -1.20000
AFIX   0
C17   1    0.644265    0.567222   -0.516794    11.00000    0.04306    0.04778 =
         0.02438    0.01329    0.02207    0.01349
AFIX 137
H17D  2    0.597534    0.614098   -0.494151    11.00000   -1.50000
H17E  2    0.561398    0.538361   -0.597959    11.00000   -1.50000
H17F  2    0.728541    0.583022   -0.545514    11.00000   -1.50000
AFIX   0
C18   1    0.741430    0.588308    0.161135    11.00000    0.02278    0.02186 =
         0.01512    0.00054    0.01249    0.00134
C19   1    0.900974    0.579542    0.258196    11.00000    0.02147    0.02577 =
         0.01737   -0.00048    0.00998    0.00413
AFIX  43
H19   2    0.955814    0.533365    0.252863    11.00000   -1.20000
AFIX   0
C20   1    0.983325    0.636659    0.363556    11.00000    0.02343    0.03321 =
         0.01804   -0.00315    0.01036   -0.00084
C21   1    0.899979    0.705446    0.366255    11.00000    0.02650    0.02974 =
         0.01848   -0.00818    0.01320   -0.00540
C22   1    0.737454    0.716081    0.270907    11.00000    0.02635    0.02257 =
         0.01887   -0.00208    0.01397   -0.00068
C23   1    0.663385    0.656023    0.169820    11.00000    0.02065    0.02163 =
         0.01648    0.00048    0.01033    0.00121
AFIX  43
H23   2    0.554104    0.661957    0.103816    11.00000   -1.20000
AFIX   0
C24   1    1.158792    0.622726    0.473203    11.00000    0.02456    0.04553 =
         0.02240   -0.00587    0.00437    0.00176
C25   1    1.219640    0.542084    0.450321    11.00000    0.02400    0.05079 =
         0.03369   -0.00136    0.00492    0.00908
AFIX 137
H25D  2    1.329533    0.534501    0.524369    11.00000   -1.50000
H25E  2    1.216471    0.539758    0.351633    11.00000   -1.50000
H25F  2    1.151688    0.500609    0.460380    11.00000   -1.50000
AFIX   0
C26   1    1.266889    0.685819    0.454318    11.00000    0.02186    0.05030 =
         0.04928   -0.01201    0.01057   -0.00319
AFIX 137
H26D  2    1.377092    0.677311    0.526977    11.00000   -1.50000
H26E  2    1.231227    0.737955    0.469074    11.00000   -1.50000
H26F  2    1.261342    0.682459    0.354850    11.00000   -1.50000
AFIX   0
C27   1    1.173083    0.623375    0.631648    11.00000    0.03818    0.07333 =
         0.02357   -0.00618    0.00158    0.01023
AFIX 137
H27D  2    1.283012    0.610999    0.700729    11.00000   -1.50000
H27E  2    1.100797    0.584008    0.640866    11.00000   -1.50000
H27F  2    1.144536    0.675532    0.654199    11.00000   -1.50000
AFIX   0
C28   1    0.642590    0.789533    0.276070    11.00000    0.02988    0.02021 =
         0.02892   -0.00384    0.01738    0.00010
C29   1    0.716037    0.864626    0.246122    11.00000    0.05557    0.02312 =
         0.06883   -0.00287    0.04649   -0.00023
AFIX 137
H29D  2    0.648648    0.909820    0.241668    11.00000   -1.50000
H29E  2    0.723386    0.859422    0.152071    11.00000   -1.50000
H29F  2    0.822900    0.872507    0.325534    11.00000   -1.50000
AFIX   0
C30   1    0.634084    0.796085    0.425192    11.00000    0.02848    0.03538 =
         0.03126   -0.00853    0.01746    0.00277
AFIX 137
H30D  2    0.572654    0.842902    0.425376    11.00000   -1.50000
H30E  2    0.742199    0.800308    0.504274    11.00000   -1.50000
H30F  2    0.581976    0.749220    0.440971    11.00000   -1.50000
AFIX   0
C31   1    0.469770    0.785578    0.159349    11.00000    0.03687    0.02944 =
         0.03333   -0.00495    0.01134    0.01382
AFIX 137
H31A  2    0.411914    0.832217    0.167192    11.00000   -1.50000
H31B  2    0.418733    0.738267    0.174947    11.00000   -1.50000
H31C  2    0.467975    0.783717    0.061152    11.00000   -1.50000
AFIX   0
MOLE 2
O4    4    1.078924    0.242603   -0.020763    11.00000    0.07023    0.03744 =
         0.05406    0.01545    0.04343    0.02605
H4A   2    1.090011    0.223409   -0.090217    11.00000    0.07756
C32   1    1.102466    0.182465    0.083376    11.00000    0.05880    0.03725 =
         0.05298    0.01319    0.02559    0.01605
AFIX  23
H32A  2    1.131925    0.206275    0.181516    11.00000   -1.20000
H32B  2    1.191786    0.148487    0.089717    11.00000   -1.20000
AFIX   0
C33   1    0.956546    0.133652    0.043016    11.00000    0.04782    0.06243 =
         0.06043    0.01198    0.02376    0.00939
AFIX 137
H33A  2    0.980795    0.088762    0.110281    11.00000   -1.50000
H33B  2    0.920544    0.114588   -0.058232    11.00000   -1.50000
H33C  2    0.872272    0.165481    0.050438    11.00000   -1.50000
AFIX   0
HKLF 4 1 1.0000  0.0000  0.0000  0.0000 -1.0000  0.0000 -0.5000  0.0000 -0.5000


REM  cu_DH_HME_P 2121_0m    R = 0.07  New: P21
REM wR2 = 0.107305, GooF = S = 1.06622, Restrained GooF = 1.06612 for all data
REM R1 = 0.043253 for 5497 Fo > 4sig(Fo) and 0.043822 for all 5575 data
REM 357 parameters refined using 1 restraints

END

WGHT      0.0408      0.6926

REM Instructions for potential hydrogen bonds
HTAB N1 O4

REM Highest difference peak  0.478,  deepest hole -0.460,  1-sigma level  0.047
Q1    1   0.9544  0.1683  0.1264  11.00000  0.05    0.48
Q2    1   0.9156  0.3031  0.2547  11.00000  0.05    0.40
Q3    1   0.9976  0.1579 -0.0178  11.00000  0.05    0.40
Q4    1   0.9654  0.7777  0.5364  11.00000  0.05    0.29
Q5    1   0.6677  0.4931 -0.0018  11.00000  0.05    0.22
Q6    1   0.7258  0.4748 -0.0786  11.00000  0.05    0.22
Q7    1   0.5806  0.4973  0.0590  11.00000  0.05    0.21
Q8    1   0.6363  0.7922  0.3459  11.00000  0.05    0.20
Q9    1   0.8595  0.4097  0.1424  11.00000  0.05    0.19
Q10   1   0.8945  0.3940  0.0588  11.00000  0.05    0.18
Q11   1   0.9425  0.1451  0.2221  11.00000  0.05    0.18
Q12   1   0.9772  0.7278  0.5166  11.00000  0.05    0.18
Q13   1   0.8344  0.3612  0.3868  11.00000  0.05    0.18
Q14   1   1.0156  0.3179  0.2024  11.00000  0.05    0.17
Q15   1   1.0224  0.6788  0.2430  11.00000  0.05    0.17
Q16   1   0.6646  0.6575  0.2582  11.00000  0.05    0.17
Q17   1   0.5931  0.4654 -0.0344  11.00000  0.05    0.17
Q18   1   0.8212  0.4611  0.0390  11.00000  0.05    0.17
Q19   1   0.7234  0.6361  0.3052  11.00000  0.05    0.16
Q20   1   0.8630  0.3983 -0.2022  11.00000  0.05    0.16
;
_shelx_res_checksum              67400
